# Supplementary material for: Mechanistic Insights of Polyphenolic Compounds from Rosemary Bound to Their Protein Targets Obtained by Molecular Dynamics Simulations and Free-Energy Calculations
Source: Foods. 2023 Jan 14;12(2):408. doi: 10.3390/foods12020408 (PMC9858269; doi:10.3390/foods12020408)
Supplement: Supplementary file 1 [file foods-12-00408-s001.zip]

Archive with 1 entries (1 files):
- foods-2096275-supplementary.pdf
